# Supplementary material for: Monitoring risk assessment on an acute psychiatric ward: Effects on aggression, seclusion and nurse behaviour
Source: PLoS One. 2020 Oct 2;15(10):e0240163. doi: 10.1371/journal.pone.0240163 (PMC7531854; doi:10.1371/journal.pone.0240163)
Supplement: S4 File — (XLSX) [file pone.0240163.s004.xlsx]

## Sheet: Blad1
Moment of measure moment	Subject number	Intervention	Seclusion duration minutes	Agreement
0	71	0	0	0
0	105	0	0	0
1	357	0	0	0
1	352	0	0	0
1	361	0	0	0
1	372	0	0	0
0	85	0	0	0
0	99	0	0	0
1	362	0	0	0
1	367	0	0	0
1	373	0	0	0
1	388	0	0	2
1	388	0	0	0
0	101	0	0	0
0	105	0	0	0
1	88	0	0	0
1	373	0	0	0
1	373	0	0	0
1	373	0	0	0
1	385	0	0	0
0	85	0	0	0
1	281	0	0	0
1	394	0	0	0
1	353	0	0	0
1	18	0	0	0
0	75	0	0	0
1	18	0	0	0
1	435	0	0	0
1	435	0	0	0
0	102	0	0	0
1	332	0	0	0
1	439	0	0	0
1	334	0	0	0
1	334	0	0	0
1	334	0	0	0
1	334	0	0	0
1	333	0	0	0
1	94	0	0	0
1	333	0	0	0
0	102	0	0	0
1	351	0	0	0
0	99	0	0	0
1	22	0	0	0
0	99	0	0	0
1	22	0	0	0
1	350	0	0	0
1	350	0	0	0
1	364	0	0	0
1	350	0	0	0
1	182	0	0	0
1	182	0	0	0
1	380	0	0	0
1	380	0	0	0
1	380	0	0	0
1	380	0	0	0
1	380	0	0	0
1	241	0	0	0
1	363	0	0	0
0	150	0	0	0
0	126	0	0	0
1	380	0	0	0
1	316	0	0	0
1	380	0	0	0
1	380	0	0	0
1	380	0	0	0
1	380	0	0	0
1	391	0	0	0
1	387	0	0	0
0	126	0	0	0
1	463	0	0	0
1	387	0	0	0
1	387	0	0	0
1	370	0	0	0
1	370	0	0	0
1	101	0	0	0
1	394	0	0	0
0	155	0	0	0
0	126	0	0	0
1	387	0	0	0
1	403	0	0	0
0	126	0	0	0
1	463	0	0	0
1	101	0	0	0
1	422	0	0	0
1	12	0	0	0
1	269	0	0	0
0	88	0	0	0
1	458	0	0	0
1	422	0	0	0
1	422	0	0	0
1	422	0	0	0
1	422	0	0	0
1	422	0	0	0
1	442	0	0	0
1	422	0	0	0
0	126	0	0	0
1	422	0	0	0
1	476	0	0	0
0	29	0	0	0
1	473	0	0	0
0	46	0	0	0
0	262	0	0	0
0	262	0	0	0
0	31	0	0	0
0	36	0	0	0
0	31	0	0	0
0	25	0	0	0
0	87	0	0	0
0	66	0	0	0
0	150	0	0	0
0	25	0	0	0
0	64	0	0	0
0	72	0	0	0
0	126	0	0	0
1	451	0	0	0
0	159	0	0	0
0	268	0	0	0
0	129	0	0	0
0	3	0	0	0
0	129	0	0	0
0	146	0	0	0
0	74	0	0	0
0	58	0	0	0
0	39	0	0	0
0	66	0	0	0
0	66	0	0	0
0	39	0	0	0
0	58	0	0	0	Medicatie + separatie samen
0	66	0	0	0
0	101	0	0	0
0	66	0	0	0
0	66	0	0	0
0	66	0	0	0
0	66	0	0	0
0	66	0	0	0
0	87	0	0	0
0	166	0	0	0
0	165	0	0	0	Sep + med
0	166	0	0	0
0	149	0	0	0
0	99	0	0	0
0	165	0	0	0
0	166	0	0	0
0	85	0	0	0
0	182	0	0	0
0	184	0	0	0
0	182	0	0	0
0	167	0	0	0
0	182	0	0	0
0	188	0	0	0
0	115	0	0	0
0	105	0	0	0
0	102	0	0	0
0	165	0	0	0
0	66	0	0	0
1	30	0	0	0
1	223	0	0	0
1	30	0	0	0
1	223	0	0	0
1	30	0	0	0
1	352	0	0	0
0	66	4	10	0
0	262	1	30	1
0	150	3	30	1
0	154	1	60	2
0	154	1	60	2
0	165	2	60	0
0	217	3	60	0
0	167	3	60	0
0	44	2	75	0
0	49	3	75	2
0	66	3	80	0
1	425	1	90	0
1	351	2	90	0
0	2	3	90	0
0	217	2	105	0
1	329	3	120	2
0	154	1	130	2
0	32	2	135	0
1	422	3	135	0
0	30	1	150	1
0	25	3	180	0
1	311	1	195	2
0	85	2	200	0
0	148	3	205	2
1	311	1	225	2
0	268	1	240	0
0	99	2	295	0
0	44	2	300	0
1	419	3	300	1
0	131	3	370	1
0	167	3	370	1
1	378	2	375	0
0	165	2	375	0
0	188	1	420	0
0	131	2	420	0
0	31	1	435	0	medicatie + sep samen
1	422	3	440	0
1	480	3	450	0
0	144	2	465	0
1	30	3	485	1
0	135	3	490	0
0	46	1	495	0
0	101	1	515	0
0	223	3	530	0
1	154	1	540	0
0	49	1	540	0
0	155	2	570	0
0	150	1	580	0
0	223	2	580	0
1	433	1	585	2
0	44	2	585	0
0	49	2	615	2
0	176	1	630	0
1	118	1	645	1
1	154	1	675	2
0	44	2	675	0
0	85	3	675	0
1	15	1	690	0
1	311	1	690	2
0	150	2	690	0
0	58	1	694	0
1	356	2	705	0
0	132	2	720	0
1	18	3	720	0
1	377	1	750	0
0	138	1	750	0
0	82	1	780	1
1	350	1	790	0
0	72	1	810	0
1	373	1	825	0
0	52	1	840	0
1	18	2	840	0
1	425	1	870	0
0	223	2	880	0
1	241	1	885	0
1	389	1	885	0
1	353	3	885	0
1	94	2	915	0
0	223	2	930	0
1	425	1	955	0
1	394	1	960	0
0	69	1	960	0
1	380	3	975	1
0	154	2	990	0
1	419	1	1010	0
1	281	1	1020	0
1	445	1	1070	0
1	432	2	1095	0
1	156	2	1105	0
0	223	3	1110	0
1	435	3	1140	1
1	30	2	1150	0
0	58	1	1155	0
1	377	2	1175	0
1	1	2	1175	1
1	281	1	1185	0
1	332	1	1185	0
0	195	2	1230	0
0	155	3	1240	1
0	206	3	1240	0
0	165	1	1245	0
1	371	3	1260	1
0	195	3	1260	0
0	85	3	1290	0
0	105	2	1300	0
1	361	1	1320	0
1	351	3	1335	0
0	148	1	1365	0
1	356	3	1500	1
0	262	1	1545	0	medicatie + sep samen
1	475	3	1560	0
1	223	2	1590	0
0	169	3	1635	1
0	159	2	1725	0
0	131	1	1760	0
1	333	1	1770	0
0	167	2	1785	0
1	318	3	1806	1
1	154	1	1925	0
0	89	1	1935	0
0	150	2	1935	0
1	388	1	1955	0
0	166	2	2040	0
0	44	2	2047	0
1	394	3	2105	0
1	391	2	2145	0
0	46	1	2155	0
1	422	1	2255	0
1	352	1	2280	0
0	150	1	2280	0	Sep + medicatie
1	156	1	2295	0
1	372	2	2310	0
0	185	2	2310	0
1	390	1	2325	0
1	428	1	2418	0
0	36	1	2430	0
1	387	1	2550	0
1	387	1	2550	0
0	31	2	2575	0
0	159	1	2580	0
0	148	3	2595	0
1	451	1	2640	0
0	165	1	2650	0
1	359	2	2730	0
1	435	1	2850	0
0	105	3	2880	0
1	357	3	2940	1
1	422	3	2965	0
1	481	1	2970	0
1	395	3	3060	1
1	439	1	3090	0
0	66	1	3165	0
1	422	2	3275	0
0	31	3	3290	0
1	350	2	3555	0
1	380	1	3585	0
0	87	2	3640	0
0	105	1	3715	0
0	152	1	3775	0
1	373	1	3975	0
1	419	2	4000	0
0	36	2	4010	0
1	422	2	4115	0
1	365	1	4235	0
1	391	3	4260	1
1	476	1	4275	0
0	182	1	4320	0
0	155	1	5280	0
1	473	1	5580	0
0	126	2	5760	0
1	403	2	5970	0
1	422	3	6045	0
1	394	2	6095	0
1	334	1	6440	0
0	188	1	6465	0
1	357	1	6665	0
1	394	2	6735	0
0	126	2	6750	0
0	44	3	6750	0
1	442	1	6825	0
1	318	3	6840	2
1	338	3	6900	1
1	422	3	7570	0
1	380	2	7785	0
0	32	3	7980	0
1	359	3	8190	0
0	166	1	8940	0
1	463	2	9285	0
0	32	3	9315	0
0	166	2	9345	0
0	126	1	9435	0
1	370	1	11370	0
1	370	1	13140	0
1	422	2	14080	0
1	333	1	15720	0
0	44	3	16305	0
1	350	1	17535	0
1	370	1	20060	0
0	2	1	25805	0
1	422	2	29905	0
