# Supplementary material for: Monitoring risk assessment on an acute psychiatric ward: Effects on aggression, seclusion and nurse behaviour
Source: PLoS One. 2020 Oct 2;15(10):e0240163. doi: 10.1371/journal.pone.0240163 (PMC7531854; doi:10.1371/journal.pone.0240163)
Supplement: S5 File — (XLSX) [file pone.0240163.s005.xlsx]

## Sheet: Blad1
Moment of measurement	Subject number	Age; years	Sex	Education	Work experience as nurse; years	Work experience as nurse at high intensive care (psychiatry); years
0	9006804	30	2	4	7	2
0	9006799	28	2	6	9	5
0	9006797	28	2	4	4	4
0	9006796	46	2	4	7	6
0	9006798	57	1	6	39	2
0	9006800	26	2	6	3	3
0	9006806	35	2	4	2	1
0	9006792	33	2	6	7	2
0	9006793	48	1	6	12	6
0	9006794	27	2	6	2	1
0	9006795	33	2	4	13	9
0	9006801	31	2	6	5	2
0	9006802	57	1	6	25	2
0	9006803	27	2	4	5	1
0	9006805	35	2	4	10	4
0	9006807	30	1	4	7	2
0	9006808	34	1	4	14	4
0	9006809	37	2	6	16	1
0	9007617	22	2	4	2	2
1	9006799	28	2	6	9	5
1	9006797	28	2	4	4	4
1	9006796	46	2	4	7	6
1	9006800	26	2	6	3	3
1	9006806	35	2	4	2	1
1	9006792	33	2	6	7	2
1	9006793	48	1	6	12	6
1	9006794	27	2	6	2	1
1	9006795	33	2	4	13	9
1	9006801	31	2	6	5	2
1	9006802	57	1	6	25	2
1	9006805	35	2	4	10	4
1	9006807	30	1	4	7	2
1	9006808	34	1	4	14	4
1	9007617	22	2	4	2	2
1	9007624	25	1	4	3	3
1	9007618	31	2	4	13	1
1	9007619	33	2	6	5	1
1	9007620	27	2	4	1	1
1	9007621	21	2	6	0	0
1	9007622	27	2	6	8	6
1	9007623	40	2	6	2	2
