# Supplementary material for: Monitoring risk assessment on an acute psychiatric ward: Effects on aggression, seclusion and nurse behaviour
Source: PLoS One. 2020 Oct 2;15(10):e0240163. doi: 10.1371/journal.pone.0240163 (PMC7531854; doi:10.1371/journal.pone.0240163)
Supplement: S6 File — (XLSX) [file pone.0240163.s006.xlsx]

## Sheet: Blad1
Data patients
Subject number	Sex	Ethnicity	Legal measures	Diagnosis	Total duration of admission; days
2	2	1	2	1	22
6	2	1	3	4	63
12	2	1	3	1	23
14	2	2	3	1	7
4	1	1	1	1	7
8	2	2	3	1	18
18	2	2	1	4	2
10	1	2	2	1	10
116	1	1	2	1	16
1	1	3	3	1	4
13	2	2	2	1	21
19	1	1	3	1	2
17	2	1	3	1	1
7	1	3	3	1	4
3	2	1	3	1	17
11	2	1	3	4	17
22	1	1	2	1	29
5	2	1	2	1	10
15	2	1	1	2	2
16	1	1	1	4	0
21	1	1	3	1	18
20	1	1	3	1	1
9	2	1	2	1	21
23	2	1	1	2	8
24	1	1	3	1	5
25	2	1	1	1	2
225	2	1	1	2	0
29	2	1	2	1	42
25	1	1	1	1	3
28	2	1	1	2	4
30	2	1	2	1	26
30	2	1	2	1	26
31	1	1	1	1	32
260	2	1	1	1	1
32	2	1	2	1	20
261	2	3	2	1	2
4	1	1	2	1	35
33	1	1	3	3	5
35	2	1	2	1	11
36	1	1	3	3	6
37	1	2	1	3	4
25	1	1	3	1	13
38	2	1	3	2	4
39	1	1	3	1	24
39	1	1	3	1	24
40	1	1	3	3	22
40	1	1	3	3	22
41	2	1	1	1	43
11	2	1	2	4	8
262	2	2	3	1	1
43	1	1	2	3	6
44	2	1	3	1	53
262	2	2	3	1	26
23	2	1	1	2	2
36	1	1	3	3	37
45	1	1	3	2	3
263	2	1	1	3	1
46	1	1	3	1	3
47	1	1	3	1	10
48	1	1	3	1	15
264	1	1	2	3	0
49	1	1	3	3	4
50	1	2	2	1	5
52	2	1	3	1	0
51	2	1	3	4	3
52	2	1	3	1	3
53	1	1	3	1	6
54	1	1	2	1	4
12	2	1	2	1	42
55	1	1	3	1	11
56	1	1	3	1	3
265	2	1	1	4	1
52	2	1	3	1	6
57	2	1	3	1	7
58	1	1	3	1	34
59	2	1	3	2	7
60	1	3	3	1	3
61	1	3	2	1	19
266	1	2	3	1	1
62	2	3	3	4	14
63	1	1	3	1	16
64	2	1	3	1	18
65	1	1	2	3	23
30	2	1	2	1	13
66	2	1	3	1	21
67	1	1	2	4	15
68	1	1	1	1	16
20	1	1	1	1	27
267	1	1	1	3	2
69	1	1	3	4	4
70	2	1	3	2	4
60	1	3	3	1	31
62	2	3	3	4	3
71	2	2	3	1	50
72	1	1	3	1	9
73	2	1	3	2	7
74	2	1	3	1	24
75	2	3	3	1	74
61	1	3	2	1	67
63	1	1	3	1	23
76	1	1	2	1	25
77	1	1	1	1	6
30	2	1	2	1	38
78	1	1	2	1	4
79	2	1	3	1	4
80	2	1	3	2	3
81	1	3	3	1	6
82	1	1	3	1	28
83	1	1	3	2	44
227	1	3	3	1	2
66	2	1	2	1	33
84	1	1	3	1	19
268	1	1	3	3	1
64	2	1	2	1	49
85	2	1	3	1	27
227	1	3	1	1	2
86	2	1	3	1	3
87	1	3	3	1	3
88	1	2	1	1	64
89	1	1	3	1	40
90	2	1	3	1	5
91	2	1	1	1	5
92	2	1	3	2	5
23	2	1	1	2	3
93	2	1	1	1	4
114	2	1	2	1	21
115	2	3	3	1	31
95	1	1	3	1	42
96	2	1	3	1	13
117	2	1	1	3	0
97	1	3	1	2	4
6	2	1	2	4	10
98	1	1	1	3	3
99	2	1	1	1	27
118	2	1	1	1	2
100	1	1	1	2	3
101	1	1	2	1	7
102	1	1	3	1	32
119	2	1	1	2	2
103	1	1	3	1	28
104	2	1	1	4	26
105	1	1	3	1	6
120	1	1	1	3	2
106	2	1	1	1	3
108	1	2	1	1	22
121	1	2	3	1	1
107	2	1	3	1	37
105	1	1	3	1	13
122	2	2	1	2	2
109	2	3	3	1	12
123	2	1	3	2	1
101	1	1	2	1	1
101	1	1	3	1	23
56	1	1	1	1	0
110	1	1	3	3	24
111	1	1	2	1	7
112	2	3	3	1	3
113	1	1	3	1	2
124	1	3	2	1	6
450	2	3	1	2	2
20	1	1	3	1	87
126	1	1	3	1	38
127	1	1	3	1	6
128	1	3	3	1	26
129	2	1	3	1	29
130	1	2	1	1	2
131	1	1	3	1	28
132	1	2	3	1	1
133	1	3	1	1	15
134	2	1	1	1	13
135	2	1	2	1	5
136	1	1	1	1	2
73	2	1	3	2	8
138	2	1	3	2	4
139	1	1	3	1	10
140	2	1	1	3	15
141	1	1	3	3	1
142	1	1	2	4	49
143	1	1	3	1	7
49	1	1	1	3	1
78	1	1	2	1	6
144	1	1	3	2	0
83	1	1	3	2	6
145	1	1	3	4	0
146	1	1	2	1	45
147	1	1	1	2	0
148	2	1	3	1	65
149	2	1	3	1	35
150	2	1	3	1	21
151	1	1	2	3	24
130	1	2	3	1	1
130	1	2	3	1	22
134	2	1	1	1	6
139	1	1	3	1	5
143	1	1	3	1	29
152	1	1	2	1	12
153	1	1	3	3	1
23	2	1	3	2	10
154	2	1	3	2	24
155	2	2	3	1	6
135	2	1	2	1	10
156	2	1	3	1	29
157	2	1	3	3	1
158	1	3	3	1	28
159	1	1	1	1	14
160	2	1	3	2	3
161	2	1	3	2	13
101	1	1	2	1	4
162	2	1	3	1	4
163	1	3	3	2	2
164	1	1	3	1	53
165	1	1	3	1	53
166	1	1	3	1	15
167	1	2	1	1	7
99	2	1	2	1	3
168	2	1	3	4	3
169	1	1	3	4	2
100	1	1	1	2	3
135	2	1	2	1	7
170	1	1	3	1	3
74	2	1	3	1	47
6	2	1	2	4	1
6	2	1	2	4	11
23	2	1	3	2	4
172	2	1	1	2	0
173	1	1	1	3	4
174	1	1	1	1	9
175	2	3	1	1	4
176	2	1	3	2	1
177	2	1	2	1	36
92	2	1	1	2	7
178	1	1	1	3	1
179	1	1	1	4	12
180	1	1	1	1	16
181	1	1	3	1	2
130	1	2	1	1	6
167	1	2	3	1	29
182	2	1	3	1	28
183	2	1	3	4	0
23	2	1	3	2	0
185	1	1	3	1	3
186	1	1	1	3	0
281	2	1	3	1	17
154	2	1	1	2	29
188	1	1	3	1	23
189	1	1	2	4	2
190	1	1	2	4	2
191	2	1	1	1	8
192	1	1	1	1	28
193	1	1	1	1	13
124	1	3	2	1	30
194	1	1	3	1	5
172	2	1	1	2	2
195	2	1	3	1	5
197	1	1	3	2	1
198	1	1	2	1	14
199	2	3	3	1	2
200	2	1	1	1	7
201	1	2	2	1	25
92	2	1	1	2	6
135	2	1	2	1	1
108	1	2	2	1	12
202	1	1	1	3	4
65	1	1	2	3	2
135	2	1	2	1	1
203	1	1	3	1	6
204	2	1	3	2	2
205	1	1	3	1	1
206	1	3	3	4	2
207	2	1	3	1	17
208	2	1	3	2	5
209	2	1	3	2	10
203	1	1	3	1	9
210	1	1	1	2	2
54	1	1	1	1	8
92	2	1	1	2	7
211	1	1	1	1	11
3	2	1	2	1	4
212	2	1	3	4	3
213	1	3	3	1	7
102	1	1	2	1	6
214	1	1	2	1	5
23	2	1	3	2	4
56	1	1	1	1	2
215	1	3	1	4	0
216	1	1	1	1	4
217	2	3	1	2	4
218	2	1	1	1	3
198	1	1	2	1	2
219	1	2	3	1	2
221	1	1	2	3	1
222	2	1	1	3	0
223	1	1	1	1	0
255	1	1	3	1	15
297	1	1	3	1	51
304	1	1	3	1	17
286	1	3	2	1	15
306	2	1	3	1	11
307	1	1	3	2	1
293	1	3	3	1	2
245	1	1	3	3	46
311	1	1	3	1	35
316	1	1	3	1	17
118	2	1	3	1	14
313	1	1	3	1	3
314	1	1	1	1	16
23	2	1	1	2	14
318	2	1	3	1	24
319	1	1	2	4	14
320	2	1	1	1	11
321	2	1	3	4	1
322	1	3	1	1	2
111	1	1	1	1	5
156	2	1	3	1	28
323	2	1	1	1	5
324	1	1	1	3	5
130	1	2	3	1	1
325	1	3	3	1	8
7	1	3	2	3	5
130	1	2	3	1	39
135	2	1	2	1	6
117	2	1	1	3	1
223	1	1	1	1	43
326	2	1	3	1	20
327	1	3	3	4	1.59375
328	1	1	3	1	12
322	1	3	3	1	19
329	2	1	1	1	42
30	2	1	1	1	30
330	1	1	2	3	9
176	2	1	1	2	0
331	1	1	2	1	13
332	2	1	3	3	6
333	1	1	3	1	37
334	1	1	2	1	25
335	2	1	3	1	12
336	1	1	3	1	6
337	1	1	1	1	14
338	2	1	3	4	5
339	2	1	1	1	3
340	2	1	1	4	1
341	1	1	3	1	3
342	1	1	1	3	8
4	1	1	1	1	35
328	1	1	3	1	7
343	1	1	3	3	13
23	2	1	1	2	24
344	2	3	1	4	3
94	1	3	3	1	23
345	2	1	2	1	12
214	1	1	2	1	9
335	2	1	3	1	17
346	1	2	1	1	19
271	1	2	1	1	26
347	1	2	1	1	1
348	1	2	1	1	1
349	2	2	3	1	3
350	1	1	1	1	38
351	2	1	3	1	6
1	1	3	3	1	35
352	1	1	3	1	47
154	2	1	1	2	32
232	2	1	2	3	19
135	2	1	2	1	6
187	1	2	1	1	0
353	1	1	2	3	5
316	1	1	3	1	59
354	1	1	3	1	65
355	1	1	2	1	15
268	1	1	3	1	1
356	1	1	3	1	16
22	1	1	2	1	17
357	1	3	3	1	12
135	2	1	2	1	9
358	2	1	1	1	5
182	2	1	3	1	20
359	2	1	1	1	19
360	1	1	3	3	12
361	1	1	3	1	34
362	1	3	1	1	19
363	2	2	3	1	43
364	2	1	2	1	14
48	1	1	3	1	18
99	2	1	2	3	10
245	1	1	3	1	18
365	1	1	3	1	4
15	2	1	3	2	6
193	1	1	1	1	6
366	2	1	1	3	1
85	2	1	2	1	27
367	2	1	3	1	40
368	2	1	3	1	37
154	2	1	3	2	8
369	2	1	3	1	16
15	2	1	3	2	11
370	1	1	2	1	118
135	2	1	2	1	3
371	2	1	1	2	2
372	1	3	3	1	3
373	1	3	1	1	45
374	1	1	1	1	6
375	1	1	1	1	5
371	2	1	3	2	7
376	1	1	3	1	6
377	1	1	2	1	2
378	2	1	3	3	5
377	1	1	2	1	19
375	1	1	1	1	5
358	2	1	3	1	6
380	2	1	3	1	9
381	2	1	3	2	28
382	1	2	3	1	3
383	2	1	3	4	3
384	1	1	3	1	3
360	1	1	3	1	30
385	2	1	3	1	48
386	1	1	3	1	6
241	2	2	3	1	41
20	1	1	3	1	15
387	1	3	1	1	49
388	1	1	3	3	28
389	1	1	3	3	1
390	2	1	3	2	3
325	1	3	1	1	4
88	1	2	3	1	10
391	2	1	3	1	29
73	2	1	3	2	6
125	1	2	1	3	1
171	2	1	3	2	2
392	2	1	1	1	6
101	1	1	2	1	40
393	1	2	3	1	14
394	1	2	3	1	15
394	1	2	2	1	39
395	2	1	3	1	2
396	2	1	3	1	15
58	1	1	1	1	62
397	2	1	3	1	26
398	2	1	3	3	31
23	2	1	1	2	3
399	1	1	2	1	18
209	2	1	1	2	4
244	1	1	3	1	7
281	2	1	3	3	18
209	2	1	1	2	4
400	1	1	1	1	2
401	1	1	3	1	33
402	1	3	2	1	38
403	2	1	2	1	75
404	2	1	3	3	2
405	1	1	1	1	23
406	1	1	3	1	1
118	2	1	1	1	3
407	2	1	3	1	5
381	2	1	3	2	24
408	1	1	3	3	1
409	1	2	1	3	1
410	2	1	2	2	21
23	2	1	1	2	3
209	2	1	1	2	5
411	2	1	1	1	5
7	1	3	2	1	1
58	1	1	1	1	39
412	2	1	3	1	1
413	2	1	1	1	28
92	2	1	1	2	2
1	1	3	1	1	17
259	1	1	2	3	8
414	1	1	1	1	21
415	2	1	1	1	21
416	2	3	3	1	27
12	2	1	2	1	56
417	1	1	1	4	1
269	2	1	2	1	35
418	1	1	3	1	2
419	1	1	1	1	16
18	2	1	3	4	11
23	2	1	1	2	8
420	1	1	3	3	2
371	2	1	3	2	28
421	2	1	3	1	26
422	1	1	1	1	51
435	1	1	3	1	12
423	1	1	1	1	0
424	2	1	1	2	1
450	2	3	1	2	31
425	1	3	3	1	43
426	1	1	3	1	23
441	2	1	3	1	27
387	1	3	2	1	2
427	1	1	3	4	4
428	1	1	3	1	4
429	1	1	1	4	19
430	2	1	3	2	25
431	1	1	3	1	41
92	2	1	1	2	3
432	1	1	2	1	10
433	2	1	3	4	16
434	2	1	1	2	8
56	1	1	1	1	1
436	2	1	1	4	8
437	2	1	3	1	31
442	1	1	1	1	30
438	2	1	3	3	2
330	1	1	2	3	31
443	2	1	3	4	6
428	1	1	1	1	27
439	2	1	3	1	10
440	2	1	3	3	2
444	2	1	3	1	12
445	2	1	3	3	14
436	2	1	3	4	16
446	1	1	3	4	9
405	1	1	3	1	4
447	1	1	1	1	15
448	1	2	1	4	13
449	2	3	3	1	2
381	2	2	1	2	15
176	2	1	1	2	0
434	2	1	1	2	13
450	2	3	3	2	17
118	2	1	1	1	16
451	2	1	3	1	5
154	2	1	1	2	8
452	1	2	2	3	10
46	1	1	3	1	1
453	2	1	3	2	0
454	2	1	1	4	2
455	1	1	2	1	5
456	1	1	3	1	10
457	2	1	1	2	5
458	1	1	2	1	10
459	2	1	3	4	9
460	1	1	1	2	3
461	2	1	2	1	6
462	2	3	1	1	2
463	1	1	3	1	5
464	1	3	1	1	5
465	2	1	3	4	4
466	1	1	1	2	1
467	2	1	2	1	3
468	1	1	3	1	3
469	1	1	1	3	3
466	1	1	1	2	0
470	2	1	3	4	2
	1=Man 2=Vrouw	1=Nederlands 2=Westers 3=Niet-Westers	1=Vrijwillig 2=RM 3=IBS	1=Psychose 2=Persoonlijkheid 3=Drugs 4=andere primaire diagnose
