# Supplementary material for: Monitoring risk assessment on an acute psychiatric ward: Effects on aggression, seclusion and nurse behaviour
Source: PLoS One. 2020 Oct 2;15(10):e0240163. doi: 10.1371/journal.pone.0240163 (PMC7531854; doi:10.1371/journal.pone.0240163)
Supplement: S7 File — (XLSX) [file pone.0240163.s007.xlsx]

## Sheet: Blad1
Moment of measurement	Day	Seclusion duration (EBK+SEP) in minutes	Seclusion at night ; number (>22.30u-07.00)	Involuntary medication	Involuntary medication at night (>22.30u-07.00); number	Stress level	Weekend
0	Maandag	1173				1	0
0	Dinsdag	1173				1	0
0	Woensdag	1173				1	0
0	Donderdag	1173		1		2	0
0	Vrijdag	1173				1	0
0	Zaterdag	1173				1	1
0	Zondag	1173				1	1
0	Maandag	1173				1	0
0	Dinsdag	1173				1	0
0	Woensdag	1173				1	0
0	Donderdag	1173				1	0
0	Vrijdag	1353				1	0
0	Zaterdag	2613				2	1
0	Zondag	2613				2	1
0	Maandag	2123		1		3	0
0	Dinsdag	1173				1	0
0	Woensdag	1173				1	0
0	Donderdag	1308				1	0
0	Vrijdag	1173				1	0
0	Zaterdag	1173				1	1
0	Zondag	1173	1			2	1
0	Maandag	1352				1	0
0	Dinsdag	1935	1			2	0
0	Woensdag	810				0	0
0	Donderdag	2550	3	2		7	0
0	Vrijdag	2155		1		3	0
0	Zaterdag	105				0	1
0	Zondag	0				0	1
0	Maandag	0				0	0
0	Dinsdag	1155				1	0
0	Woensdag	0				0	0
0	Donderdag	435	1	2	1	4	0
0	Vrijdag	0		1		0	0
0	Zaterdag	1440	1	1	1	4	1
0	Zondag	1135				1	1
0	Maandag	0				0	0
0	Dinsdag	0		1		1	0
0	Woensdag	0		2		2	0
0	Donderdag	844	1	1		2	0
0	Vrijdag	0	1			1	0
0	Zaterdag	0		1		1	1
0	Zondag	30	1			1	1
0	Maandag	1230		1		2	0
0	Dinsdag	90	1	1		2	0
0	Woensdag	885		1		1	0
0	Donderdag	1095		1		2	0
0	Vrijdag	1440		1		2	0
0	Zaterdag	1440				1	1
0	Zondag	540				0	1
0	Maandag	1440				1	0
0	Dinsdag	427		1		1	0
0	Woensdag	0		1		1	0
0	Donderdag	0				0	0
0	Vrijdag	0				0	0
0	Zaterdag	0				0	1
0	Zondag	0				0	1
0	Maandag	0				0	1
0	Dinsdag	780				0	0
0	Woensdag	240		1		1	0
0	Donderdag	0				0	0
0	Vrijdag	0				0	0
0	Zaterdag	0				0	0
0	Zondag	0				0	1
0	Maandag	0		1		1	0
0	Dinsdag	1240	1	1		4	0
0	Woensdag	2880	1	1		4	0
0	Donderdag	1455		1		2	0
0	Vrijdag	0				0	0
0	Zaterdag	0		1		1	1
0	Zondag	0				0	1
0	Maandag	200				0	0
0	Dinsdag	0				0	0
0	Woensdag	0				0	0
0	Donderdag	0		1		1	0
0	Vrijdag	0				0	0
0	Zaterdag	0				0	1
0	Zondag	0		1		1	1
0	Maandag	0				0	0
0	Dinsdag	0				0	0
0	Woensdag	0				0	0
0	Donderdag	1440	1	3		5	0
0	Vrijdag	1400		3		4	0
0	Zaterdag	1440				1	1
0	Zondag	1440		1		2	1
0	Maandag	715				0	0
0	Dinsdag	0		1		1	0
0	Woensdag	0		4		4	0
0	Donderdag	0				0	0
0	Vrijdag	0				0	0
0	Zaterdag	515	1			1	1
0	Zondag	0				0	1
0	Maandag	0				0	0
0	Dinsdag	0				0	0
0	Woensdag	0				0	0
0	Donderdag	0		1		1	0
0	Vrijdag	475		1		1	0
0	Zaterdag	1440		2		3	1
0	Zondag	1440				1	1
0	Maandag	1440				1	0
0	Dinsdag	1860	1			2	0
0	Woensdag	3030	2	1		6	0
0	Donderdag	2330		1		3	0
0	Vrijdag	1335		1		2	0
0	Zaterdag	1440				1	1
0	Zondag	1560				1	1
0	Maandag	2070				2	0
0	Dinsdag	720				0	0
0	Woensdag	0				0	0
0	Donderdag	252	2			2	0
0	Vrijdag	555				0	0
0	Zaterdag	300		1		0	1
0	Zondag	1440				1	1
0	Maandag	1440				1	0
0	Dinsdag	1440				1	0
0	Woensdag	1440				1	0
0	Donderdag	690				0	0
0	Vrijdag	300		2		2	0
0	Zaterdag	2880				2	1
0	Zondag	3225	1	1		5	1
0	Maandag	3240		1		4	0
0	Dinsdag	2455		1		3	0
0	Woensdag	1440				1	0
0	Donderdag	840				0	0
0	Vrijdag	2010		1		3	0
0	Zaterdag	2370				2	1
0	Zondag	1440				1	1
0	Maandag	420				0	0
0	Dinsdag	0		1		1	0
0	Woensdag	775	1	1		2	0
0	Donderdag	2040		2		4	0
0	Vrijdag	2960	1	1	1	5	0
0	Zaterdag	2050				2	1
0	Zondag	1440				1	1
0	Maandag	1440				1	0
0	Dinsdag	1440		1		2	0
0	Woensdag	1440				1	0
0	Donderdag	440	1			1	0
0	Vrijdag	1440		1		2	0
0	Zaterdag	1440				1	1
0	Zondag	1440				1	1
0	Maandag	2070	1			3	0
0	Dinsdag	2140		1		3	0
0	Woensdag	1985				1	0
0	Donderdag	645		1		0	0
0	Vrijdag	1400		2		3	0
0	Zaterdag	2525		1		3	1
0	Zondag	2880	1	2		5	1
0	Maandag	2310		1		3	0
0	Dinsdag	1000				1	0
0	Woensdag	1000				1	0
0	Donderdag	1000				1	0
0	Vrijdag	1000				1	0
0	Zaterdag	1615				1	1
0	Zondag	1615				1	1
0	Maandag	1000				1	0
0	Dinsdag	1570	1			2	0
0	Woensdag	915				0	0
0	Donderdag	0				0	0
0	Vrijdag	420	1			1	0
0	Zaterdag	0				0	1
0	Zondag	0				0	1
0	Maandag	0				0	0
0	Dinsdag	0				0	0
0	Woensdag	60				0	0
0	Donderdag	60				0	0
0	Vrijdag	10				0	0
0	Zaterdag	0				0	1
0	Zondag	0				0	1
0	Maandag	0				0	0
0	Dinsdag	60				0	0
0	Woensdag	0				0	0
0	Donderdag	0				0	0
0	Vrijdag	60				0	0
0	Zaterdag	0				0	1
0	Zondag	0				0	1
0	Maandag	0				0	0
0	Dinsdag	0				0	0
0	Woensdag	105		1		1	0
0	Donderdag	0				0	0
0	Vrijdag	60		1		1	0
0	Zaterdag	0				0	1
0	Zondag	0				0	1
1	Maandag	0				0	0
1	Dinsdag	0				0	0
1	Woensdag	300	1			1	0
1	Donderdag	2070				2	0
1	Vrijdag	615				0	0
1	Zaterdag	0				0	1
1	Zondag	0				0	1
1	Maandag	0				0	0
1	Dinsdag	0				0	0
1	Woensdag	225	1			1	0
1	Donderdag	195				0	0
1	Vrijdag	0				0	0
1	Zaterdag	0				0	1
1	Zondag	600		1		1	1
1	Maandag	550				0	0
1	Dinsdag	0				0	0
1	Woensdag	1120		2		3	0
1	Donderdag	1655				1	0
1	Vrijdag	0		2		2	0
1	Zaterdag	1400	1	2		4	1
1	Zondag	1440		1		2	1
1	Maandag	1440				1	0
1	Dinsdag	1440				1	0
1	Woensdag	720		2		2	0
1	Donderdag	0		1		1	0
1	Vrijdag	0				0	0
1	Zaterdag	0				0	1
1	Zondag	0				0	1
1	Maandag	240		1		1	0
1	Dinsdag	675				0	0
1	Woensdag	0				0	0
1	Donderdag	300				0	0
1	Vrijdag	1440				1	0
1	Zaterdag	1440				1	1
1	Zondag	1440				1	1
1	Maandag	1440				1	0
1	Dinsdag	1440				1	0
1	Woensdag	1530		1		2	0
1	Donderdag	1740				1	0
1	Vrijdag	2161				2	0
1	Zaterdag	1356				1	1
1	Zondag	1356				1	1
1	Maandag	1356				1	0
1	Dinsdag	2601	1			3	0
1	Woensdag	0				0	0
1	Donderdag	0				0	0
1	Vrijdag	300		2		2	0
1	Zaterdag	2320		3	1	6	1
1	Zondag	3355				3	1
1	Maandag	3540	1	1		5	0
1	Dinsdag	2880				2	0
1	Woensdag	2030		1		3	0
1	Donderdag	2140				2	0
1	Vrijdag	2060		1		3	0
1	Zaterdag	1940				1	1
1	Zondag	2880				2	1
1	Maandag	2830		1		3	0
1	Dinsdag	2880				2	0
1	Woensdag	2880				2	0
1	Donderdag	2255	1			3	0
1	Vrijdag	2070		1		3	0
1	Zaterdag	1440				1	1
1	Zondag	1440				1	1
1	Maandag	1125		1		2	0
1	Dinsdag	610				0	0
1	Woensdag	0				0	0
1	Donderdag	0				0	0
1	Vrijdag	400		1		1	0
1	Zaterdag	1440				1	1
1	Zondag	470				0	1
1	Maandag	0		1		1	0
1	Dinsdag	0				0	0
1	Woensdag	0				0	0
1	Donderdag	975	1			1	0
1	Vrijdag	575		1		1	0
1	Zaterdag	0				0	1
1	Zondag	75	1	1	1	3	1
1	Maandag	1440		2		3	0
1	Dinsdag	1440		1		2	0
1	Woensdag	870		2	1	3	0
1	Donderdag	1845	1	1	1	4	0
1	Vrijdag	1800	1	4	1	7	0
1	Zaterdag	3465				3	1
1	Zondag	3465	1	4	1	9	1
1	Maandag	2195		1		3	0
1	Dinsdag	885	2	2	2	6	0
1	Woensdag	2940	1			3	0
1	Donderdag	2445		1		3	0
1	Vrijdag	300				0	0
1	Zaterdag	925		1		1	1
1	Zondag	1680				1	1
1	Maandag	1440		1		2	0
1	Dinsdag	2140		1		3	0
1	Woensdag	2880				2	0
1	Donderdag	2880		1		3	0
1	Vrijdag	2175		1		3	0
1	Zaterdag	1470	1	1	1	4	1
1	Zondag	2880				2	1
1	Maandag	2880		1		3	0
1	Dinsdag	2745				2	0
1	Woensdag	2030				2	0
1	Donderdag	1440		2		3	0
1	Vrijdag	1440		1		2	0
1	Zaterdag	1440				1	1
1	Zondag	95				0	1
1	Maandag	0		1		1	0
1	Dinsdag	700		1		1	0
1	Woensdag	2040		1		3	0
1	Donderdag	1980		1		2	0
1	Vrijdag	1960				1	0
1	Zaterdag	1525				1	1
1	Zondag	390		1	1	2	1
1	Maandag	0				0	0
1	Dinsdag	0				0	0
1	Woensdag	0				0	0
1	Donderdag	0				0	0
1	Vrijdag	0				0	0
1	Zaterdag	0				0	1
1	Zondag	0				0	1
1	Maandag	600				0	0
1	Dinsdag	705		1		1	0
1	Woensdag	765				0	0
1	Donderdag	0				0	0
1	Vrijdag	0				0	0
1	Zaterdag	0				0	1
1	Zondag	0				0	1
1	Maandag	0		1		1	0
1	Dinsdag	500		1		1	0
1	Woensdag	2050				2	0
1	Donderdag	1440				1	0
1	Vrijdag	1940		1		2	0
1	Zaterdag	1860		1		2	1
1	Zondag	2310	1			3	1
1	Maandag	1005				1	0
1	Dinsdag	1440		3	1	5	0
1	Woensdag	1440				1	0
1	Donderdag	1440				1	0
1	Vrijdag	1560				1	0
1	Zaterdag	2880				2	1
1	Zondag	2298				2	1
1	Maandag	1440				1	0
1	Dinsdag	1860				1	0
1	Woensdag	2700	1			3	0
1	Donderdag	1440		1		2	0
1	Vrijdag	1440		1		2	0
1	Zaterdag	1440		1		2	1
1	Zondag	1440				1	1
1	Maandag	1440		1		2	0
1	Dinsdag	1440		1		2	0
1	Woensdag	1800		3	1	5	0
1	Donderdag	3280				3	0
1	Vrijdag	3435				3	0
1	Zaterdag	2880				2	1
1	Zondag	2880				2	1
1	Maandag	3180		1		4	0
1	Dinsdag	4320				4	0
1	Woensdag	4350				4	0
1	Donderdag	3710	1			4	0
1	Vrijdag	3690				3	0
1	Zaterdag	2880				2	1
1	Zondag	2880				2	1
1	Zondag	2880				2	1
1	Zondag	2880				2	1
1	Woensdag	2180				2	0
1	Donderdag	1000				1	0
1	Vrijdag	1560	1	1	1	4	0
1	Zaterdag	2640				2	1
1	Zondag	1440				1	1
1	Maandag	275				0	1
1	Dinsdag	660				0	0
1	Woensdag	2555				2	0
1	Donderdag	1975	1			2	0
1	Vrijdag	1520				1	0
1	Zaterdag	360				0	1
1	Zondag	1440				1	1
1	Maandag	825				0	0
1	Dinsdag	2740	1	1	1	5	0
1	Woensdag	2880		1		3	0
1	Donderdag	2880				2	0
1	Vrijdag	2880				2	0
1	Zaterdag	2880				2	1
1	Zondag	2880				2	1
